# Supplementary material for: Positive Association of Serum Galectin-3 with the Development of Aortic Stiffness of Patients on Peritoneal Dialysis
Source: J Clin Med. 2023 May 17;12(10):3519. doi: 10.3390/jcm12103519 (PMC10218976; doi:10.3390/jcm12103519)
Supplement: Supplementary file 1 [file jcm-12-03519-s001.zip]

Archive with 1 entries (1 files):
- jcm-2332290-supplementary.pdf
